# Supplementary material for: Association between Protein Intake and the Risk of Hypertension among Chinese Men and Women: A Longitudinal Study
Source: Nutrients. 2022 Mar 17;14(6):1276. doi: 10.3390/nu14061276 (PMC8955461; doi:10.3390/nu14061276)
Supplement: Supplementary file 1 [file nutrients-14-01276-s001.zip]

Archive with 1 entries (1 files):
- nutrients-1606209-supplementary.pdf
